# Supplementary material for: Ketamine’s rapid antidepressant effects are mediated by Ca2+-permeable AMPA receptors
Source: eLife. 2023 Jun 26;12:e86022. doi: 10.7554/eLife.86022 (PMC10319435; doi:10.7554/eLife.86022)
Supplement: Figure 2—source data 1. [file elife-86022-fig2-data1.zip]

Archive with 19 entries (18 files):
- Figure 2 - source data 1/
- Figure 2 - source data 1/Figure 2 - figure supplement 3-1.tiff
- __MACOSX/Figure 2 - source data 1/._Figure 2 - figure supplement 3-1.tiff
- Figure 2 - source data 1/Figure 2 - figure supplement 1-1.tiff
- __MACOSX/Figure 2 - source data 1/._Figure 2 - figure supplement 1-1.tiff
- Figure 2 - source data 1/Figure 2 - figure supplement 4-2.jpg
- __MACOSX/Figure 2 - source data 1/._Figure 2 - figure supplement 4-2.jpg
- Figure 2 - source data 1/Figure 2 - figure supplement 2-1.tiff
- __MACOSX/Figure 2 - source data 1/._Figure 2 - figure supplement 2-1.tiff
- Figure 2 - source data 1/Figure 2 - figure supplement 2-2.jpg
- __MACOSX/Figure 2 - source data 1/._Figure 2 - figure supplement 2-2.jpg
- Figure 2 - source data 1/Figure 2 - figure supplement 4-1.tiff
- __MACOSX/Figure 2 - source data 1/._Figure 2 - figure supplement 4-1.tiff
- Figure 2 - source data 1/Figure 2  -Source Data 1.xlsx
- __MACOSX/Figure 2 - source data 1/._Figure 2  -Source Data 1.xlsx
- Figure 2 - source data 1/Figure 2 - figure supplement 1-2.jpg
- __MACOSX/Figure 2 - source data 1/._Figure 2 - figure supplement 1-2.jpg
- Figure 2 - source data 1/Figure 2 - figure supplement 3-2.jpg
- __MACOSX/Figure 2 - source data 1/._Figure 2 - figure supplement 3-2.jpg
