# Supplementary material for: Ketamine’s rapid antidepressant effects are mediated by Ca2+-permeable AMPA receptors
Source: eLife. 2023 Jun 26;12:e86022. doi: 10.7554/eLife.86022 (PMC10319435; doi:10.7554/eLife.86022)
Supplement: Figure 3—source data 1. [file elife-86022-fig3-data1.zip]

Archive with 42 entries (41 files):
- Figure 3 - source data 1/
- __MACOSX/._Figure 3 - source data 1
- Figure 3 - source data 1/Figure 3 - figure supplement 6-1.tiff
- __MACOSX/Figure 3 - source data 1/._Figure 3 - figure supplement 6-1.tiff
- Figure 3 - source data 1/.DS_Store
- __MACOSX/Figure 3 - source data 1/._.DS_Store
- Figure 3 - source data 1/Figure 3 - figure supplement 8-2.jpg
- __MACOSX/Figure 3 - source data 1/._Figure 3 - figure supplement 8-2.jpg
- Figure 3 - source data 1/Figure 3 - figure supplement 8-1.tiff
- __MACOSX/Figure 3 - source data 1/._Figure 3 - figure supplement 8-1.tiff
- Figure 3 - source data 1/Figure 3 - figure supplement 4-1.tiff
- __MACOSX/Figure 3 - source data 1/._Figure 3 - figure supplement 4-1.tiff
- Figure 3 - source data 1/Figure 3 - figure supplement 2-1.tiff
- __MACOSX/Figure 3 - source data 1/._Figure 3 - figure supplement 2-1.tiff
- Figure 3 - source data 1/Figure 3 - figure supplement 9-2.jpg
- __MACOSX/Figure 3 - source data 1/._Figure 3 - figure supplement 9-2.jpg
- Figure 3 - source data 1/Figure 3 - figure supplement 5-2.jpg
- __MACOSX/Figure 3 - source data 1/._Figure 3 - figure supplement 5-2.jpg
- Figure 3 - source data 1/Figure 3 - figure supplement 7-1.tiff
- __MACOSX/Figure 3 - source data 1/._Figure 3 - figure supplement 7-1.tiff
- Figure 3 - source data 1/Figure 3 - figure supplement 7-2.jpg
- __MACOSX/Figure 3 - source data 1/._Figure 3 - figure supplement 7-2.jpg
- Figure 3 - source data 1/Figure 3 - figure supplement 3-2.jpg
- __MACOSX/Figure 3 - source data 1/._Figure 3 - figure supplement 3-2.jpg
- Figure 3 - source data 1/Figure 3 - figure supplement 9-1.tiff
- __MACOSX/Figure 3 - source data 1/._Figure 3 - figure supplement 9-1.tiff
- Figure 3 - source data 1/Figure 3 - figure supplement 5-1.tiff
- __MACOSX/Figure 3 - source data 1/._Figure 3 - figure supplement 5-1.tiff
- Figure 3 - source data 1/Figure 3  -Source Data 1.xlsx
- __MACOSX/Figure 3 - source data 1/._Figure 3  -Source Data 1.xlsx
- Figure 3 - source data 1/Figure 3 - figure supplement 1-2.jpg
- __MACOSX/Figure 3 - source data 1/._Figure 3 - figure supplement 1-2.jpg
- Figure 3 - source data 1/Figure 3 - figure supplement 1-1.tiff
- __MACOSX/Figure 3 - source data 1/._Figure 3 - figure supplement 1-1.tiff
- Figure 3 - source data 1/Figure 3 - figure supplement 6-2.jpg
- __MACOSX/Figure 3 - source data 1/._Figure 3 - figure supplement 6-2.jpg
- Figure 3 - source data 1/Figure 3 - figure supplement 4-2.jpg
- __MACOSX/Figure 3 - source data 1/._Figure 3 - figure supplement 4-2.jpg
- Figure 3 - source data 1/Figure 3 - figure supplement 2-2.jpg
- __MACOSX/Figure 3 - source data 1/._Figure 3 - figure supplement 2-2.jpg
- Figure 3 - source data 1/Figure 3 - figure supplement 3-1.tiff
- __MACOSX/Figure 3 - source data 1/._Figure 3 - figure supplement 3-1.tiff
